# Supplementary material for: Clostridium butyricum and Clostridium tyrobutyricum: angel or devil for necrotizing enterocolitis?
Source: mSystems. 2023 Nov 3;8(6):e00732-23. doi: 10.1128/msystems.00732-23 (PMC10734425; doi:10.1128/msystems.00732-23)
Supplement: Table S1 — Information on human samples. [file msystems.00732-23-s0006.xlsx]

## Sheet: Sheet1
Group	Number	Sample ID	Gender	Age(d)
Control	1	117701	male	1
	2	117702	female	3
	3	117703	female	3
	4	117704	female	2
	5	117705	female	1
	6	117706	male	3
	7	117707	female	1
	8	117708	male	3
	9	117709	male	1
	10	117710	female	2
NEC	1	117711	male	10
	2	117712	male	8
	3	117713	female	5
	4	117714	female	9
	5	117715	female	12
	6	117716	female	5
	7	117717	male	6
	8	117718	male	3
